# Supplementary material for: Novel Effect of p-Coumaric Acid on Hepatic Lipolysis: Inhibition of Hepatic Lipid-Droplets
Source: Molecules. 2023 Jun 8;28(12):4641. doi: 10.3390/molecules28124641 (PMC10303986; doi:10.3390/molecules28124641)
Supplement: Supplementary file 1 [file molecules-28-04641-s001.zip]

Archive with 1 entries (1 files):
- molecules-2412173-supplementary.pdf
